# Supplementary material for: Synthesis of Four Steroidal Carbamates with Antitumor Activity against Mouse Colon Carcinoma CT26WT Cells: In Vitro and In Silico Evidence
Source: Int J Mol Sci. 2022 Aug 7;23(15):8775. doi: 10.3390/ijms23158775 (PMC9369283; doi:10.3390/ijms23158775)
Supplement: Supplementary file 1 [file ijms-23-08775-s001.zip]

Archive with 1 entries (1 files):
- ijms-1841758-supplementary.pdf
